# Supplementary material for: Skinfold Thickness as a Cardiometabolic Risk Predictor in Sedentary and Active Adult Populations
Source: J Pers Med. 2023 Aug 29;13(9):1326. doi: 10.3390/jpm13091326 (PMC10532477; doi:10.3390/jpm13091326)
Supplement: Supplementary file 1 [file jpm-13-01326-s001.zip]

Archive with 1 entries (1 files):
- jpm-2557187-supplementary.pdf
